# Supplementary material for: Underwater caustics disrupt prey detection by a reef fish
Source: Proc Biol Sci. 2020 Apr 1;287(1924):20192453. doi: 10.1098/rspb.2019.2453 (PMC7209061; doi:10.1098/rspb.2019.2453)
Supplement: Data file [file rspb20192453supp5.txt]

Fish	Treatment	Trial	AL
2	1	1	0.82
2	1	2	1.48
2	1	3	1.29
2	1	4	1.39
2	1	5	7.16
2	1	6	3.6
2	1	7	1
2	1	8	3.17
2	1	9	1.06
2	1	10	1.21
2	1	11	1.09
2	1	12	1.78
2	1	13	0.97
2	1	14	1.58
2	1	15	0.64
2	1	16	5.44
2	1	17	0.74
2	1	18	1.38
2	1	19	1.63
2	1	20	0.67
2	1	21	0.9
2	1	22	8.53
2	1	23	6.93
2	1	24	1.01
2	1	25	0.91
2	2	1	1.42
2	2	2	1.18
2	2	3	0.95
2	2	4	32.19
2	2	5	7.16
2	2	6	2.43
2	2	7	1.56
2	2	8	2.05
2	2	9	2.12
2	2	10	2.38
2	2	11	1.14
2	2	12	5.82
2	2	13	2.89
2	2	14	2.35
2	2	15	15.28
2	2	16	1.78
2	2	17	6.94
2	2	18	2.25
2	2	19	2.44
2	2	20	2.21
2	2	21	7.64
2	2	22	1.71
2	2	23	1.03
2	2	24	0.83
2	2	25	1.17
2	3	1	1.42
2	3	2	1.18
2	3	3	0.95
2	3	4	32.19
2	3	5	7.16
2	3	6	2.43
2	3	7	1.56
2	3	8	2.05
2	3	9	2.12
2	3	10	2.38
2	3	11	1.96
2	3	12	1.09
2	3	13	2.79
2	3	14	1.85
2	3	15	4.08
2	3	16	4.03
2	3	17	2.72
2	3	18	4.52
2	3	19	1.58
2	3	20	1.78
2	3	21	8.69
2	3	22	1.42
2	3	23	0.98
2	3	24	2.43
2	3	25	1.31
2	4	1	4.5
2	4	2	3.61
2	4	3	4.06
2	4	4	7.25
2	4	5	7.31
2	4	6	5.14
2	4	7	2.89
2	4	8	2.3
2	4	9	2.72
2	4	10	5.37
2	4	11	2.03
2	4	12	7.64
2	4	13	2.52
2	4	14	1.44
2	4	15	7.8
2	4	16	2.37
2	4	17	2.24
2	4	18	2.96
2	4	19	2.97
2	4	20	1.76
2	4	21	3.62
2	4	22	4.71
2	4	23	9.78
2	4	24	8.24
2	4	25	3.48
2	5	1	5.13
2	5	2	0.76
2	5	3	0.97
2	5	4	0.95
2	5	5	1.24
2	5	6	1.2
2	5	7	1.78
2	5	8	0.77
2	5	9	3.17
2	5	10	0.66
2	5	11	2.42
2	5	12	1.29
2	5	13	1.5
2	5	14	0.85
2	5	15	1.12
2	5	16	0.83
2	5	17	1.04
2	5	18	1.56
2	5	19	1.28
2	5	20	1.25
2	5	21	2.64
2	5	22	6.06
2	5	23	2.83
2	5	24	2.84
2	5	25	2
2	6	1	10.7
2	6	2	1.32
2	6	3	0.96
2	6	4	0.94
2	6	5	2.85
2	6	6	2.94
2	6	7	1.79
2	6	8	4.69
2	6	9	2.52
2	6	10	2.2
2	6	11	1.34
2	6	12	2.13
2	6	13	2.24
2	6	14	2.41
2	6	15	3.42
2	6	16	9.64
2	6	17	1.14
2	6	18	2.19
2	6	19	1.76
2	6	20	3.09
2	6	21	2.59
2	6	22	7.7
2	6	23	0.84
2	6	24	1.39
2	6	25	0.99
2	7	1	1.37
2	7	2	3.64
2	7	3	1.33
2	7	4	2.26
2	7	5	1.68
2	7	6	0.9
2	7	7	1.48
2	7	8	2.82
2	7	9	1.06
2	7	10	0.98
2	7	11	1.03
2	7	12	1
2	7	13	7.12
2	7	14	0.91
2	7	15	3.72
2	7	16	0.9
2	7	17	0.97
2	7	18	1.8
2	7	19	5.16
2	7	20	1.54
2	7	21	7.86
2	7	22	1.15
2	7	23	8.23
2	7	24	1.69
2	7	25	1.71
2	8	1	17.02
2	8	2	4.82
2	8	3	2.11
2	8	4	7.99
2	8	5	4.1
2	8	6	1.18
2	8	7	2.37
2	8	8	7.16
2	8	9	2.09
2	8	10	1.24
2	8	11	17.81
2	8	12	1.86
2	8	13	6.38
2	8	14	1.61
2	8	15	2.07
2	8	16	1.1
2	8	17	2.11
2	8	18	1.5
2	8	19	1.8
2	8	20	1.36
2	8	21	1.51
2	8	22	1.75
2	8	23	2.24
2	8	24	1.48
2	8	25	1.04
3	1	1	2.33
3	1	2	1.63
3	1	3	6.53
3	1	4	2.38
3	1	5	5.13
3	1	6	1.43
3	1	7	3.38
3	1	8	3.74
3	1	9	1.65
3	1	10	3.88
3	1	11	9.9
3	1	12	11.98
3	1	13	0.85
3	1	14	2.78
3	1	15	4.13
3	1	16	1.84
3	1	17	0.96
3	1	18	10.17
3	1	19	0.95
3	1	20	2.18
3	1	21	2.26
3	1	22	2.05
3	1	23	0.95
3	1	24	1.3
3	1	25	1.23
3	2	1	5.71
3	2	2	5.37
3	2	3	18.51
3	2	4	1.42
3	2	5	15.4
3	2	6	10.41
3	2	7	4.28
3	2	8	3.83
3	2	9	6.93
3	2	10	14.09
3	2	11	2.88
3	2	12	2.41
3	2	13	2.46
3	2	14	1.7
3	2	15	3.04
3	2	16	5.7
3	2	17	5.16
3	2	18	1.93
3	2	19	4.06
3	2	20	4.89
3	2	21	1.68
3	2	22	4.39
3	2	23	7.67
3	2	24	1.48
3	2	25	3.4
3	3	1	25.07
3	3	2	1.95
3	3	3	2.04
3	3	4	2.2
3	3	5	1.83
3	3	6	6.84
3	3	7	1.22
3	3	8	15.46
3	3	9	1.43
3	3	10	1.63
3	3	11	1.86
3	3	12	3.07
3	3	13	25.68
3	3	14	2.66
3	3	15	17.76
3	3	16	1.98
3	3	17	15.26
3	3	18	1.89
3	3	19	2.29
3	3	20	3.11
3	3	21	1.53
3	3	22	1.11
3	3	23	1.37
3	3	24	1.25
3	3	25	4.22
3	4	1	6.25
3	4	2	8.82
3	4	3	1.87
3	4	4	2.06
3	4	5	33.15
3	4	6	9.58
3	4	7	1.51
3	4	8	20.56
3	4	9	1.55
3	4	10	3.61
3	4	11	4.55
3	4	12	16.01
3	4	13	2.18
3	4	14	4.18
3	4	15	43.05
3	4	16	9.06
3	4	17	2.81
3	4	18	2.23
3	4	19	14.42
3	4	20	2.04
3	4	21	11.22
3	4	22	2.63
3	4	23	3.7
3	4	24	4.04
3	4	25	6.11
3	5	1	7.44
3	5	2	1.96
3	5	3	1.23
3	5	4	1.26
3	5	5	1.72
3	5	6	1.05
3	5	7	2.83
3	5	8	1.79
3	5	9	2.88
3	5	10	2.42
3	5	11	2.19
3	5	12	2.54
3	5	13	1.37
3	5	14	1.97
3	5	15	5.9
3	5	16	1.15
3	5	17	3.89
3	5	18	0.9
3	5	19	1.97
3	5	20	2.25
3	5	21	2.33
3	5	22	1.46
3	5	23	3.44
3	5	24	1.17
3	5	25	1.56
3	6	1	68.3
3	6	2	12.01
3	6	3	2.86
3	6	4	1.55
3	6	5	1.33
3	6	6	19.7
3	6	7	4.48
3	6	8	36.83
3	6	9	2.72
3	6	10	1.84
3	6	11	13.15
3	6	12	1.22
3	6	13	1.43
3	6	14	25.1
3	6	15	1.61
3	6	16	3.16
3	6	17	2.19
3	6	18	4.65
3	6	19	10.54
3	6	20	1.39
3	6	21	1.6
3	6	22	4.88
3	6	23	1.63
3	6	24	2.48
3	6	25	1.53
3	7	1	2.14
3	7	2	1.48
3	7	3	3.02
3	7	4	1.26
3	7	5	1.64
3	7	6	3.7
3	7	7	12.58
3	7	8	2.83
3	7	9	1.16
3	7	10	4.07
3	7	11	2.22
3	7	12	1.43
3	7	13	2.95
3	7	14	5.11
3	7	15	8.73
3	7	16	1.6
3	7	17	6.74
3	7	18	4
3	7	19	1.61
3	7	20	1.12
3	7	21	2.36
3	7	22	3.37
3	7	23	6.92
3	7	24	1.24
3	7	25	2.24
3	8	1	4.11
3	8	2	2.01
3	8	3	10.77
3	8	4	6.06
3	8	5	13.98
3	8	6	2.18
3	8	7	3.66
3	8	8	2.11
3	8	9	5.34
3	8	10	7.27
3	8	11	2.84
3	8	12	2.84
3	8	13	7.36
3	8	14	0.97
3	8	15	5.97
3	8	16	3.12
3	8	17	6.85
3	8	18	36.28
3	8	19	1.67
3	8	20	6.25
3	8	21	2.5
3	8	22	2.12
3	8	23	15.42
3	8	24	2.75
3	8	25	2.62
4	1	1	3.17
4	1	2	5.55
4	1	3	13.59
4	1	4	2.8
4	1	5	11.08
4	1	6	2.77
4	1	7	1.31
4	1	8	2.65
4	1	9	3.55
4	1	10	6.52
4	1	11	31.29
4	1	12	11.73
4	1	13	1.34
4	1	14	9.84
4	1	15	1.73
4	1	16	2.98
4	1	17	10.74
4	1	18	15.91
4	1	19	12.64
4	1	20	1.83
4	1	21	6.58
4	1	22	1.28
4	1	23	1.98
4	1	24	2.76
4	1	25	1.89
4	2	1	3.5
4	2	2	21.53
4	2	3	1.7
4	2	4	5.36
4	2	5	3.96
4	2	6	4.34
4	2	7	2.88
4	2	8	3.82
4	2	9	3.83
4	2	10	2.98
4	2	11	1.68
4	2	12	15.91
4	2	13	2.43
4	2	14	10.65
4	2	15	6.5
4	2	16	10.05
4	2	17	11.22
4	2	18	10.47
4	2	19	13.99
4	2	20	5.48
4	2	21	9.94
4	2	22	2.85
4	2	23	1.43
4	2	24	2.39
4	2	25	5.41
4	3	1	5.5
4	3	2	3.33
4	3	3	5.21
4	3	4	10.06
4	3	5	10.34
4	3	6	4.87
4	3	7	4.78
4	3	8	10.11
4	3	9	2.22
4	3	10	2.96
4	3	11	8.27
4	3	12	3.54
4	3	13	1.9
4	3	14	6.51
4	3	15	8.52
4	3	16	2.06
4	3	17	4.77
4	3	18	1.34
4	3	19	1.98
4	3	20	5.25
4	3	21	1.87
4	3	22	1.48
4	3	23	1.75
4	3	24	0.91
4	3	25	3.76
4	4	1	27.11
4	4	2	12.06
4	4	3	4.08
4	4	4	26.07
4	4	5	13.25
4	4	6	3.16
4	4	7	14.76
4	4	8	1.64
4	4	9	9.32
4	4	10	12.27
4	4	11	11.94
4	4	12	10.72
4	4	13	70.75
4	4	14	3.06
4	4	15	4.27
4	4	16	3.89
4	4	17	8.48
4	4	18	10.27
4	4	19	2.37
4	4	20	16
4	4	21	4.12
4	4	22	6.19
4	4	23	4.14
4	4	24	2.57
4	4	25	7.06
4	5	1	2.46
4	5	2	1.54
4	5	3	1.17
4	5	4	1.63
4	5	5	3.24
4	5	6	1.16
4	5	7	1.55
4	5	8	12.67
4	5	9	1.28
4	5	10	4.95
4	5	11	4.82
4	5	12	14.58
4	5	13	1.83
4	5	14	17.87
4	5	15	2.47
4	5	16	2.96
4	5	17	1.37
4	5	18	1.95
4	5	19	1.71
4	5	20	1.94
4	5	21	2.04
4	5	22	3.31
4	5	23	1.83
4	5	24	1.35
4	5	25	1.5
4	6	1	10.89
4	6	2	3.29
4	6	3	1.58
4	6	4	1.93
4	6	5	4.62
4	6	6	2.39
4	6	7	6.89
4	6	8	2.32
4	6	9	2.04
4	6	10	9.83
4	6	11	10.63
4	6	12	15.58
4	6	13	3.05
4	6	14	14.41
4	6	15	13.17
4	6	16	18.76
4	6	17	4.16
4	6	18	13.13
4	6	19	5.19
4	6	20	4.76
4	6	21	11.4
4	6	22	6.26
4	6	23	5.38
4	6	24	5.95
4	6	25	5.67
4	7	1	0.89
4	7	2	4.95
4	7	3	2
4	7	4	1.43
4	7	5	2.23
4	7	6	8.94
4	7	7	2.52
4	7	8	10.92
4	7	9	9.45
4	7	10	1.92
4	7	11	2.22
4	7	12	1.59
4	7	13	2.08
4	7	14	1.16
4	7	15	10.5
4	7	16	4.17
4	7	17	2.63
4	7	18	5.42
4	7	19	2.63
4	7	20	1.55
4	7	21	1.63
4	7	22	0.88
4	7	23	1.83
4	7	24	4.7
4	7	25	2.98
4	8	1	3.44
4	8	2	11.28
4	8	3	3.73
4	8	4	3.35
4	8	5	4.26
4	8	6	2.42
4	8	7	3.08
4	8	8	3.51
4	8	9	16.61
4	8	10	4.52
4	8	11	24.94
4	8	12	8.63
4	8	13	5.96
4	8	14	5.01
4	8	15	13.38
4	8	16	26.22
4	8	17	11.5
4	8	18	3.23
4	8	19	9.22
4	8	20	9.22
4	8	21	4.22
4	8	22	3.85
4	8	23	2.97
4	8	24	2.83
4	8	25	15.59
6	1	1	2.46
6	1	2	4.88
6	1	3	2.1
6	1	4	2.18
6	1	5	1.98
6	1	6	2.07
6	1	7	6.37
6	1	8	1.57
6	1	9	1.66
6	1	10	2.2
6	1	11	4.67
6	1	12	1.7
6	1	13	1.45
6	1	14	1.44
6	1	15	3.13
6	1	16	2.84
6	1	17	2
6	1	18	12.29
6	1	19	1.91
6	1	20	4.26
6	1	21	1.51
6	1	22	1.88
6	1	23	0.91
6	1	24	2.98
6	1	25	0.79
6	2	1	3.05
6	2	2	3.04
6	2	3	1.44
6	2	4	15.16
6	2	5	2.26
6	2	6	6.6
6	2	7	4.26
6	2	8	6.4
6	2	9	1.65
6	2	10	1.98
6	2	11	4.92
6	2	12	6.77
6	2	13	2.89
6	2	14	2.42
6	2	15	10.57
6	2	16	3.97
6	2	17	5.27
6	2	18	1.88
6	2	19	1.5
6	2	20	4.67
6	2	21	2.8
6	2	22	10.7
6	2	23	6.78
6	2	24	4.27
6	2	25	2.05
6	3	1	1.7
6	3	2	5.79
6	3	3	14.13
6	3	4	7.23
6	3	5	4
6	3	6	2.79
6	3	7	2.41
6	3	8	3.15
6	3	9	3.62
6	3	10	7.82
6	3	11	7.05
6	3	12	2.14
6	3	13	7.76
6	3	14	0.98
6	3	15	2.07
6	3	16	1.24
6	3	17	3.16
6	3	18	8.86
6	3	19	2.53
6	3	20	3.82
6	3	21	1.55
6	3	22	2.93
6	3	23	1.42
6	3	24	0.97
6	3	25	3.98
6	4	1	14.02
6	4	2	1.94
6	4	3	5.26
6	4	4	1.95
6	4	5	19.18
6	4	6	3.69
6	4	7	20.18
6	4	8	20.34
6	4	9	4.63
6	4	10	9.81
6	4	11	2.3
6	4	12	9.51
6	4	13	8.71
6	4	14	2.29
6	4	15	3.98
6	4	16	2.06
6	4	17	3.16
6	4	18	2.89
6	4	19	2.59
6	4	20	5.99
6	4	21	4.89
6	4	22	4.22
6	4	23	3.2
6	4	24	3.21
6	4	25	3.01
6	5	1	2.15
6	5	2	2.55
6	5	3	4.93
6	5	4	7.65
6	5	5	1.61
6	5	6	1.83
6	5	7	1.6
6	5	8	4.97
6	5	9	2.08
6	5	10	1.78
6	5	11	6.56
6	5	12	1.49
6	5	13	2.21
6	5	14	2.35
6	5	15	3.11
6	5	16	1.46
6	5	17	7.68
6	5	18	4.58
6	5	19	5.83
6	5	20	1.5
6	5	21	1.44
6	5	22	0.74
6	5	23	1.46
6	5	24	3.81
6	5	25	1.78
6	6	1	2.98
6	6	2	20.04
6	6	3	2.65
6	6	4	5.21
6	6	5	14.37
6	6	6	1.84
6	6	7	20.2
6	6	8	1.85
6	6	9	7.35
6	6	10	4.3
6	6	11	2.77
6	6	12	11.99
6	6	13	5.67
6	6	14	2.66
6	6	15	2.3
6	6	16	5.81
6	6	17	1.81
6	6	18	2.73
6	6	19	1.62
6	6	20	1.51
6	6	21	2.41
6	6	22	2.5
6	6	23	1.28
6	6	24	2.51
6	6	25	4.6
6	7	1	2.61
6	7	2	2.16
6	7	3	2.56
6	7	4	5.92
6	7	5	1.3
6	7	6	1.97
6	7	7	2.07
6	7	8	2.3
6	7	9	7.29
6	7	10	22.63
6	7	11	1.29
6	7	12	1.99
6	7	13	1.33
6	7	14	3.45
6	7	15	2.3
6	7	16	1.79
6	7	17	7.31
6	7	18	2.22
6	7	19	0.87
6	7	20	1.76
6	7	21	1.08
6	7	22	1.77
6	7	23	5.44
6	7	24	2.06
6	7	25	0.99
6	8	1	13.77
6	8	2	6.85
6	8	3	7.8
6	8	4	2.1
6	8	5	2.92
6	8	6	2.11
6	8	7	5.03
6	8	8	3.75
6	8	9	11.79
6	8	10	6.23
6	8	11	4.53
6	8	12	5.27
6	8	13	7.05
6	8	14	1.19
6	8	15	5.58
6	8	16	2.54
6	8	17	7.25
6	8	18	1.93
6	8	19	2.44
6	8	20	5.02
6	8	21	16.51
6	8	22	4.56
6	8	23	4.92
6	8	24	1.24
6	8	25	10.19
8	1	1	1.8
8	1	2	1.91
8	1	3	2.76
8	1	4	9.65
8	1	5	3.48
8	1	6	3.22
8	1	7	3.69
8	1	8	1.58
8	1	9	2.38
8	1	10	2.65
8	1	11	2.13
8	1	12	8.66
8	1	13	10.11
8	1	14	3.1
8	1	15	1.24
8	1	16	1.41
8	1	17	2.36
8	1	18	4.07
8	1	19	1.46
8	1	20	1.36
8	1	21	2.77
8	1	22	2.55
8	1	23	1.29
8	1	24	2.47
8	1	25	2.45
8	2	1	4.82
8	2	2	7.85
8	2	3	2.3
8	2	4	8.51
8	2	5	7.65
8	2	6	5.73
8	2	7	6.45
8	2	8	5.21
8	2	9	4.7
8	2	10	3.66
8	2	11	2.62
8	2	12	3.63
8	2	13	4.34
8	2	14	4.69
8	2	15	2.39
8	2	16	4.37
8	2	17	8.39
8	2	18	4.64
8	2	19	2.77
8	2	20	4.05
8	2	21	6.25
8	2	22	5.86
8	2	23	2.34
8	2	24	2.21
8	2	25	2.28
8	3	1	5.41
8	3	2	14
8	3	3	3.89
8	3	4	3.51
8	3	5	2.91
8	3	6	8.32
8	3	7	5.01
8	3	8	4.31
8	3	9	14.41
8	3	10	3.63
8	3	11	5.33
8	3	12	2.14
8	3	13	4.02
8	3	14	2.34
8	3	15	7.55
8	3	16	1.56
8	3	17	5.54
8	3	18	6.88
8	3	19	1.3
8	3	20	6.29
8	3	21	1.34
8	3	22	1.87
8	3	23	2.32
8	3	24	1.44
8	3	25	1.55
8	4	1	35.91
8	4	2	17.94
8	4	3	22.55
8	4	4	18.7
8	4	5	12.14
8	4	6	17.67
8	4	7	17.8
8	4	8	3.39
8	4	9	22.21
8	4	10	6.4
8	4	11	20.09
8	4	12	8.34
8	4	13	3.24
8	4	14	8.1
8	4	15	5.96
8	4	16	3.16
8	4	17	4.35
8	4	18	7.43
8	4	19	5.38
8	4	20	4.8
8	4	21	11
8	4	22	15.09
8	4	23	4.29
8	4	24	2.27
8	4	25	8.96
8	5	1	5.72
8	5	2	5.2
8	5	3	13.09
8	5	4	2.43
8	5	5	6.09
8	5	6	4
8	5	7	1.57
8	5	8	2.12
8	5	9	8.21
8	5	10	3.31
8	5	11	3.17
8	5	12	4.62
8	5	13	2.89
8	5	14	1.39
8	5	15	3.3
8	5	16	4.73
8	5	17	3.98
8	5	18	2.7
8	5	19	2
8	5	20	6.33
8	5	21	5.67
8	5	22	1.83
8	5	23	1.85
8	5	24	1.26
8	5	25	1.7
8	6	1	2.65
8	6	2	3.27
8	6	3	4.78
8	6	4	15.9
8	6	5	6.24
8	6	6	4.07
8	6	7	4.31
8	6	8	3.62
8	6	9	5.22
8	6	10	4.04
8	6	11	14.03
8	6	12	10.18
8	6	13	5.32
8	6	14	8.5
8	6	15	2.63
8	6	16	12.32
8	6	17	9.11
8	6	18	2.18
8	6	19	9.23
8	6	20	4.44
8	6	21	17.17
8	6	22	1.35
8	6	23	2.45
8	6	24	1.69
8	6	25	1.58
8	7	1	1.47
8	7	2	2.56
8	7	3	3.45
8	7	4	1.89
8	7	5	5.57
8	7	6	4.39
8	7	7	2.39
8	7	8	3.55
8	7	9	2.81
8	7	10	6.86
8	7	11	1.61
8	7	12	2.55
8	7	13	2.42
8	7	14	2.46
8	7	15	2.22
8	7	16	2.97
8	7	17	2.14
8	7	18	10.68
8	7	19	1.24
8	7	20	6.39
8	7	21	5.1
8	7	22	1.36
8	7	23	1.83
8	7	24	2.63
8	7	25	2.64
8	8	1	8.23
8	8	2	30.35
8	8	3	11.83
8	8	4	13.95
8	8	5	1.86
8	8	6	2.45
8	8	7	6.87
8	8	8	4.81
8	8	9	13.16
8	8	10	12.42
8	8	11	1.47
8	8	12	4.51
8	8	13	9.94
8	8	14	12.6
8	8	15	12.05
8	8	16	13.18
8	8	17	4.02
8	8	18	10.28
8	8	19	4.14
8	8	20	5.27
8	8	21	6.3
8	8	22	7.59
8	8	23	19.36
8	8	24	11.56
8	8	25	2.64
9	1	1	1.67
9	1	2	4.6
9	1	3	7.41
9	1	4	15.82
9	1	5	8.36
9	1	6	9.72
9	1	7	14.81
9	1	8	3.59
9	1	9	8.19
9	1	10	6.88
9	1	11	1.29
9	1	12	1.9
9	1	13	2.25
9	1	14	1.15
9	1	15	1.38
9	1	16	0.9
9	1	17	3.49
9	1	18	1.2
9	1	19	1.8
9	1	20	3.71
9	1	21	2.04
9	1	22	2.07
9	1	23	1.43
9	1	24	1.96
9	1	25	1.24
9	2	1	11.69
9	2	2	1.4
9	2	3	7.89
9	2	4	4.2
9	2	5	5.45
9	2	6	1.76
9	2	7	5.98
9	2	8	3.2
9	2	9	3.63
9	2	10	2.05
9	2	11	2.98
9	2	12	4.88
9	2	13	7.35
9	2	14	2.37
9	2	15	2.51
9	2	16	5.23
9	2	17	5.87
9	2	18	10.07
9	2	19	2.39
9	2	20	2.27
9	2	21	9.92
9	2	22	2.66
9	2	23	1.97
9	2	24	1.58
9	2	25	6.24
9	3	1	2.33
9	3	2	6.61
9	3	3	3.89
9	3	4	5.91
9	3	5	2.71
9	3	6	3.04
9	3	7	4.93
9	3	8	3.51
9	3	9	6.31
9	3	10	3.8
9	3	11	2.52
9	3	12	1.46
9	3	13	10.82
9	3	14	3.01
9	3	15	3.11
9	3	16	3.17
9	3	17	7.41
9	3	18	1.67
9	3	19	5.13
9	3	20	7.34
9	3	21	13.52
9	3	22	4.11
9	3	23	7.31
9	3	24	1.56
9	3	25	4
9	4	1	3.7
9	4	2	5.31
9	4	3	3.61
9	4	4	4.38
9	4	5	4.16
9	4	6	7.89
9	4	7	5.8
9	4	8	7.1
9	4	9	11.61
9	4	10	2.41
9	4	11	31.42
9	4	12	5.47
9	4	13	15.85
9	4	14	3.15
9	4	15	1.92
9	4	16	6.55
9	4	17	6.59
9	4	18	1.97
9	4	19	6.78
9	4	20	13.95
9	4	21	29.28
9	4	22	7.05
9	4	23	20.08
9	4	24	17.33
9	4	25	2.45
9	5	1	5.06
9	5	2	7.07
9	5	3	6.48
9	5	4	5.37
9	5	5	6.96
9	5	6	2.2
9	5	7	2.47
9	5	8	7.21
9	5	9	23.12
9	5	10	3.13
9	5	11	2.84
9	5	12	4.06
9	5	13	3.69
9	5	14	8.31
9	5	15	4.96
9	5	16	5.82
9	5	17	3.1
9	5	18	6.71
9	5	19	5.38
9	5	20	2.2
9	5	21	4.23
9	5	22	1.72
9	5	23	3.68
9	5	24	2.8
9	5	25	1.47
9	6	1	6.39
9	6	2	30.94
9	6	3	3.3
9	6	4	6.36
9	6	5	4.88
9	6	6	3
9	6	7	7.54
9	6	8	2.89
9	6	9	8.88
9	6	10	7.64
9	6	11	5.93
9	6	12	2.95
9	6	13	20.06
9	6	14	1.5
9	6	15	2.62
9	6	16	5.11
9	6	17	9.98
9	6	18	3.43
9	6	19	4.14
9	6	20	5.17
9	6	21	3.8
9	6	22	8.05
9	6	23	2.96
9	6	24	2.06
9	6	25	5.86
9	7	1	1.42
9	7	2	12.52
9	7	3	4.02
9	7	4	4.17
9	7	5	1.79
9	7	6	8.22
9	7	7	9.39
9	7	8	6.17
9	7	9	12.63
9	7	10	4.82
9	7	11	1.62
9	7	12	2.3
9	7	13	1.75
9	7	14	3.49
9	7	15	2.02
9	7	16	1.97
9	7	17	4.41
9	7	18	1.56
9	7	19	2.1
9	7	20	1.72
9	7	21	1.28
9	7	22	1.1
9	7	23	3.39
9	7	24	4.27
9	7	25	1.6
9	8	1	33.21
9	8	2	11.41
9	8	3	7.45
9	8	4	2.09
9	8	5	2.79
9	8	6	6.13
9	8	7	6.46
9	8	8	32.92
9	8	9	27.31
9	8	10	37.55
9	8	11	6.57
9	8	12	25.63
9	8	13	2.33
9	8	14	6.82
9	8	15	4.17
9	8	16	2.44
9	8	17	3.44
9	8	18	2.72
9	8	19	7.34
9	8	20	26.87
9	8	21	7.92
9	8	22	1.86
9	8	23	2.38
9	8	24	1.36
9	8	25	1.93
10	1	1	3.69
10	1	2	2.54
10	1	3	8.78
10	1	4	1.24
10	1	5	1.53
10	1	6	1.65
10	1	7	7.45
10	1	8	2.11
10	1	9	4.92
10	1	10	2.09
10	1	11	0.95
10	1	12	1.41
10	1	13	1.7
10	1	14	2.17
10	1	15	6.45
10	1	16	1.55
10	1	17	2.34
10	1	18	1.71
10	1	19	3.94
10	1	20	1.25
10	1	21	2.07
10	1	22	3.26
10	1	23	0.91
10	1	24	2.88
10	1	25	4.9
10	2	1	20.46
10	2	2	9.34
10	2	3	3.67
10	2	4	3.26
10	2	5	11.48
10	2	6	14.29
10	2	7	5.33
10	2	8	6.04
10	2	9	2.27
10	2	10	19.37
10	2	11	6
10	2	12	12.44
10	2	13	2.88
10	2	14	4.07
10	2	15	4.07
10	2	16	4.6
10	2	17	12.13
10	2	18	2.14
10	2	19	2.81
10	2	20	8.38
10	2	21	2.27
10	2	22	1.27
10	2	23	6.04
10	2	24	6.81
10	2	25	6.33
10	3	1	1.48
10	3	2	3.15
10	3	3	1.96
10	3	4	4.13
10	3	5	1.79
10	3	6	1.67
10	3	7	6.68
10	3	8	2.97
10	3	9	1.67
10	3	10	1.11
10	3	11	2.66
10	3	12	1.94
10	3	13	4.41
10	3	14	0.96
10	3	15	4.95
10	3	16	2.62
10	3	17	1.86
10	3	18	3.58
10	3	19	2.39
10	3	20	1.73
10	3	21	4.74
10	3	22	1.26
10	3	23	3.73
10	3	24	2.48
10	3	25	1.02
10	4	1	8.31
10	4	2	66.11
10	4	3	6.7
10	4	4	7.15
10	4	5	9.91
10	4	6	10.84
10	4	7	17.22
10	4	8	12.41
10	4	9	8.13
10	4	10	13.29
10	4	11	1.74
10	4	12	7.53
10	4	13	14.5
10	4	14	2.97
10	4	15	47.72
10	4	16	14.14
10	4	17	7.2
10	4	18	13.68
10	4	19	23.41
10	4	20	2.23
10	4	21	3.39
10	4	22	2.71
10	4	23	3.18
10	4	24	5.01
10	4	25	5.8
10	5	1	7.83
10	5	2	1.16
10	5	3	14.99
10	5	4	3.4
10	5	5	1.07
10	5	6	1.41
10	5	7	2.31
10	5	8	8.39
10	5	9	5.95
10	5	10	5.38
10	5	11	0.82
10	5	12	4.54
10	5	13	2.02
10	5	14	3.82
10	5	15	1.01
10	5	16	1.81
10	5	17	1.16
10	5	18	1.11
10	5	19	1.35
10	5	20	1.1
10	5	21	1.01
10	5	22	1.53
10	5	23	1.41
10	5	24	1.29
10	5	25	1.3
10	6	1	6.78
10	6	2	11.9
10	6	3	2.11
10	6	4	7.69
10	6	5	14.34
10	6	6	52.07
10	6	7	3.83
10	6	8	46.93
10	6	9	2.19
10	6	10	11.25
10	6	11	2.99
10	6	12	2.14
10	6	13	7.1
10	6	14	6.68
10	6	15	2.59
10	6	16	1.86
10	6	17	15.34
10	6	18	10.96
10	6	19	18.02
10	6	20	17.51
10	6	21	20.6
10	6	22	6.52
10	6	23	5.86
10	6	24	1.51
10	6	25	1.34
10	7	1	1.01
10	7	2	1.98
10	7	3	1.07
10	7	4	1.62
10	7	5	2.26
10	7	6	4.13
10	7	7	2.02
10	7	8	13.38
10	7	9	1.14
10	7	10	1.17
10	7	11	8.34
10	7	12	2.13
10	7	13	1.06
10	7	14	4.22
10	7	15	1.61
10	7	16	2.18
10	7	17	4.7
10	7	18	13.65
10	7	19	5.8
10	7	20	1.81
10	7	21	9.34
10	7	22	1.41
10	7	23	1.55
10	7	24	4.04
10	7	25	1.6
10	8	1	10.74
10	8	2	2.47
10	8	3	20.12
10	8	4	9.17
10	8	5	17.59
10	8	6	36.42
10	8	7	4.33
10	8	8	12.25
10	8	9	19.28
10	8	10	2.06
10	8	11	4.42
10	8	12	5.21
10	8	13	3.28
10	8	14	5.56
10	8	15	19.47
10	8	16	1.71
10	8	17	1.89
10	8	18	7.23
10	8	19	2.37
10	8	20	1.88
10	8	21	6.79
10	8	22	12.81
10	8	23	1.45
10	8	24	1.82
10	8	25	2.12
11	1	1	4.16
11	1	2	5.04
11	1	3	2.97
11	1	4	2.46
11	1	5	3.18
11	1	6	17.5
11	1	7	2.48
11	1	8	7.65
11	1	9	6.32
11	1	10	0.91
11	1	11	3.25
11	1	12	6.49
11	1	13	2.56
11	1	14	2.95
11	1	15	3.58
11	1	16	2.92
11	1	17	2.57
11	1	18	3.2
11	1	19	3.43
11	1	20	1.26
11	1	21	1.49
11	1	22	2.61
11	1	23	1.58
11	1	24	1.17
11	1	25	6.58
11	2	1	11.49
11	2	2	21.82
11	2	3	28.76
11	2	4	7.63
11	2	5	18.28
11	2	6	7.06
11	2	7	2.56
11	2	8	6.25
11	2	9	2.23
11	2	10	7.1
11	2	11	1.87
11	2	12	18.49
11	2	13	2.94
11	2	14	10.49
11	2	15	3.35
11	2	16	10.1
11	2	17	4.55
11	2	18	16.2
11	2	19	10.2
11	2	20	1.65
11	2	21	4.4
11	2	22	2.9
11	2	23	1.3
11	2	24	7.38
11	2	25	3.44
11	3	1	6.91
11	3	2	1.16
11	3	3	4.36
11	3	4	1.94
11	3	5	3.7
11	3	6	11.93
11	3	7	2.26
11	3	8	5.09
11	3	9	8.02
11	3	10	2.02
11	3	11	7.89
11	3	12	8.91
11	3	13	11.82
11	3	14	0.87
11	3	15	1.18
11	3	16	10.51
11	3	17	2.07
11	3	18	2.98
11	3	19	4.22
11	3	20	8.15
11	3	21	4.15
11	3	22	3.04
11	3	23	1.6
11	3	24	4.08
11	3	25	4.73
11	4	1	7.16
11	4	2	3.23
11	4	3	2.95
11	4	4	2.42
11	4	5	11.47
11	4	6	4.09
11	4	7	5.67
11	4	8	10.06
11	4	9	13.42
11	4	10	5.63
11	4	11	16.05
11	4	12	2.99
11	4	13	2.64
11	4	14	6.35
11	4	15	4.76
11	4	16	7.84
11	4	17	15.21
11	4	18	2.55
11	4	19	6.02
11	4	20	3.53
11	4	21	4.05
11	4	22	2.05
11	4	23	8.39
11	4	24	2.41
11	4	25	2.45
11	5	1	3.12
11	5	2	5.18
11	5	3	8.89
11	5	4	2.8
11	5	5	2.73
11	5	6	5.8
11	5	7	4.4
11	5	8	4.94
11	5	9	2.85
11	5	10	2.25
11	5	11	7.84
11	5	12	1.21
11	5	13	1.71
11	5	14	2.12
11	5	15	1.79
11	5	16	1.24
11	5	17	1.41
11	5	18	1.62
11	5	19	2.51
11	5	20	1.18
11	5	21	9.77
11	5	22	22.16
11	5	23	3.82
11	5	24	8.3
11	5	25	0.65
11	6	1	5.09
11	6	2	8.9
11	6	3	1.82
11	6	4	3.35
11	6	5	1.52
11	6	6	11.6
11	6	7	2.94
11	6	8	3.56
11	6	9	2.08
11	6	10	3.98
11	6	11	5.4
11	6	12	3.95
11	6	13	1.28
11	6	14	3.3
11	6	15	5.52
11	6	16	1.39
11	6	17	6.91
11	6	18	4.42
11	6	19	5.72
11	6	20	7.83
11	6	21	1.3
11	6	22	4.46
11	6	23	2.52
11	6	24	3.97
11	6	25	8.73
11	7	1	1.62
11	7	2	8.76
11	7	3	1.08
11	7	4	1.92
11	7	5	2.83
11	7	6	2.55
11	7	7	2.97
11	7	8	2.52
11	7	9	2.02
11	7	10	4.81
11	7	11	5.26
11	7	12	1.75
11	7	13	4.04
11	7	14	3.31
11	7	15	0.87
11	7	16	4.63
11	7	17	11.29
11	7	18	2.9
11	7	19	1.8
11	7	20	1.51
11	7	21	2.4
11	7	22	2.52
11	7	23	13.05
11	7	24	3.13
11	7	25	15.84
11	8	1	2.72
11	8	2	8.79
11	8	3	1.5
11	8	4	7.29
11	8	5	2.55
11	8	6	2.91
11	8	7	7.9
11	8	8	7.03
11	8	9	1.4
11	8	10	2.84
11	8	11	3
11	8	12	0.82
11	8	13	4.91
11	8	14	8.49
11	8	15	3.1
11	8	16	4.05
11	8	17	1.65
11	8	18	7.28
11	8	19	2.88
11	8	20	3.08
11	8	21	6.21
11	8	22	2.36
11	8	23	10.06
11	8	24	13.19
11	8	25	8.68
12	1	1	1.03
12	1	2	1.55
12	1	3	1.44
12	1	4	2.24
12	1	5	3.15
12	1	6	4.89
12	1	7	19.47
12	1	8	1.85
12	1	9	10.82
12	1	10	6.16
12	1	11	1.35
12	1	12	4.93
12	1	13	1.98
12	1	14	2.83
12	1	15	3.04
12	1	16	2.46
12	1	17	1.45
12	1	18	1.46
12	1	19	1.87
12	1	20	1.32
12	1	21	1.6
12	1	22	1.72
12	1	23	1.52
12	1	24	1.03
12	1	25	1.76
12	2	1	2.39
12	2	2	3.55
12	2	3	7
12	2	4	3.7
12	2	5	9.65
12	2	6	2.15
12	2	7	6.72
12	2	8	5.78
12	2	9	3.78
12	2	10	3.91
12	2	11	4.51
12	2	12	5.08
12	2	13	2.35
12	2	14	1.79
12	2	15	3.72
12	2	16	3.59
12	2	17	4.85
12	2	18	1.94
12	2	19	4.95
12	2	20	2.73
12	2	21	2.11
12	2	22	2.26
12	2	23	3.57
12	2	24	6.95
12	2	25	2.15
12	3	1	3.7
12	3	2	3.74
12	3	3	1.3
12	3	4	1.94
12	3	5	10.69
12	3	6	9.98
12	3	7	3.3
12	3	8	2.45
12	3	9	11.47
12	3	10	2.53
12	3	11	3.58
12	3	12	6.25
12	3	13	5.78
12	3	14	6.84
12	3	15	0.7
12	3	16	0.79
12	3	17	4.71
12	3	18	1.79
12	3	19	2.27
12	3	20	5.84
12	3	21	1.62
12	3	22	1.62
12	3	23	1.55
12	3	24	1.76
12	3	25	1.18
12	4	1	8.04
12	4	2	2.37
12	4	3	4.6
12	4	4	5.11
12	4	5	4.49
12	4	6	3.83
12	4	7	5.19
12	4	8	1.25
12	4	9	3.76
12	4	10	6.55
12	4	11	1.22
12	4	12	6.76
12	4	13	4.14
12	4	14	11.2
12	4	15	3.44
12	4	16	2.33
12	4	17	1.26
12	4	18	7.59
12	4	19	4.36
12	4	20	2.12
12	4	21	2.48
12	4	22	4.69
12	4	23	19.04
12	4	24	1.71
12	4	25	7.99
12	5	1	3.69
12	5	2	1.72
12	5	3	6.68
12	5	4	1.07
12	5	5	1.1
12	5	6	2.28
12	5	7	0.97
12	5	8	2.97
12	5	9	3.6
12	5	10	2.64
12	5	11	6.24
12	5	12	1.46
12	5	13	1.03
12	5	14	2.33
12	5	15	2.38
12	5	16	1.03
12	5	17	1.66
12	5	18	1.45
12	5	19	1.57
12	5	20	1.39
12	5	21	1.55
12	5	22	1.63
12	5	23	1.02
12	5	24	1.52
12	5	25	0.98
12	6	1	6.45
12	6	2	4.14
12	6	3	4.6
12	6	4	4.56
12	6	5	3.64
12	6	6	6.11
12	6	7	2.54
12	6	8	1.27
12	6	9	2.01
12	6	10	3.74
12	6	11	14.09
12	6	12	1.33
12	6	13	1.75
12	6	14	4.24
12	6	15	4.06
12	6	16	2.31
12	6	17	1.41
12	6	18	2.32
12	6	19	1.93
12	6	20	6.92
12	6	21	11.29
12	6	22	2.54
12	6	23	4.46
12	6	24	2.85
12	6	25	2.11
12	7	1	6.18
12	7	2	2.63
12	7	3	3.41
12	7	4	3.46
12	7	5	3.63
12	7	6	2.5
12	7	7	12.45
12	7	8	1.53
12	7	9	2.64
12	7	10	2.07
12	7	11	0.96
12	7	12	1.03
12	7	13	2.38
12	7	14	0.8
12	7	15	5.05
12	7	16	2.79
12	7	17	11.88
12	7	18	2
12	7	19	3.78
12	7	20	1.99
12	7	21	1.47
12	7	22	0.83
12	7	23	1.15
12	7	24	1.11
12	7	25	1.29
12	8	1	3.5
12	8	2	3.69
12	8	3	2.76
12	8	4	4.34
12	8	5	2.45
12	8	6	14.61
12	8	7	3.05
12	8	8	13.96
12	8	9	1.89
12	8	10	2.8
12	8	11	1.47
12	8	12	2.93
12	8	13	1.48
12	8	14	1.84
12	8	15	4.68
12	8	16	4.4
12	8	17	3.31
12	8	18	1.54
12	8	19	3.25
12	8	20	2.14
12	8	21	1.86
12	8	22	1.9
12	8	23	11.44
12	8	24	7
12	8	25	4.6
14	1	1	1.48
14	1	2	2.06
14	1	3	3.49
14	1	4	6.21
14	1	5	1.69
14	1	6	1.73
14	1	7	6.46
14	1	8	2.2
14	1	9	3.62
14	1	10	1.56
14	1	11	3.46
14	1	12	1.7
14	1	13	1.48
14	1	14	7.62
14	1	15	8.72
14	1	16	1.88
14	1	17	7.45
14	1	18	1.06
14	1	19	1.9
14	1	20	1.22
14	1	21	7.37
14	1	22	4.43
14	1	23	0.81
14	1	24	1
14	1	25	1.14
14	2	1	8.26
14	2	2	3.28
14	2	3	3.03
14	2	4	2.63
14	2	5	1.75
14	2	6	5.27
14	2	7	2.01
14	2	8	4.77
14	2	9	4.63
14	2	10	2.92
14	2	11	2.05
14	2	12	2.15
14	2	13	10.08
14	2	14	1.98
14	2	15	1.98
14	2	16	15.4
14	2	17	14.12
14	2	18	5.45
14	2	19	6.11
14	2	20	11.21
14	2	21	4.16
14	2	22	9.93
14	2	23	11.85
14	2	24	2.66
14	2	25	1.89
14	3	1	12.1
14	3	2	2.3
14	3	3	4.48
14	3	4	1.15
14	3	5	3.75
14	3	6	2.95
14	3	7	6.64
14	3	8	1.35
14	3	9	17.25
14	3	10	1.76
14	3	11	2.31
14	3	12	1.42
14	3	13	1.6
14	3	14	1.97
14	3	15	6.23
14	3	16	1.56
14	3	17	1.31
14	3	18	1.28
14	3	19	1.49
14	3	20	1.55
14	3	21	1.56
14	3	22	0.95
14	3	23	14.04
14	3	24	1.41
14	3	25	0.99
14	4	1	6.58
14	4	2	11.38
14	4	3	2.46
14	4	4	37.68
14	4	5	23.77
14	4	6	4.68
14	4	7	16.47
14	4	8	10.13
14	4	9	10.63
14	4	10	8.54
14	4	11	6.02
14	4	12	9.27
14	4	13	1.96
14	4	14	2.92
14	4	15	6.2
14	4	16	3.01
14	4	17	2.51
14	4	18	3.87
14	4	19	9.75
14	4	20	11.26
14	4	21	18.05
14	4	22	3.69
14	4	23	29.75
14	4	24	28.08
14	4	25	9.12
14	5	1	1.66
14	5	2	5.8
14	5	3	1.55
14	5	4	2.37
14	5	5	1.82
14	5	6	5.34
14	5	7	1.4
14	5	8	9.64
14	5	9	1.77
14	5	10	1.56
14	5	11	1.5
14	5	12	10.68
14	5	13	1.34
14	5	14	1.28
14	5	15	2.03
14	5	16	1.55
14	5	17	4.66
14	5	18	0.94
14	5	19	0.99
14	5	20	0.87
14	5	21	1.68
14	5	22	3.89
14	5	23	6.8
14	5	24	0.75
14	5	25	0.72
14	6	1	4.55
14	6	2	10.97
14	6	3	4.16
14	6	4	2.66
14	6	5	5.9
14	6	6	1.45
14	6	7	2.98
14	6	8	2.62
14	6	9	1.84
14	6	10	3.06
14	6	11	2.47
14	6	12	1.63
14	6	13	1.84
14	6	14	6.01
14	6	15	7.89
14	6	16	2.25
14	6	17	2.46
14	6	18	1.61
14	6	19	3.64
14	6	20	2.03
14	6	21	4.39
14	6	22	2.33
14	6	23	9.14
14	6	24	9.7
14	6	25	2.9
14	7	1	1.74
14	7	2	1.95
14	7	3	7.39
14	7	4	6.14
14	7	5	3.57
14	7	6	2.02
14	7	7	4.06
14	7	8	4.16
14	7	9	3.65
14	7	10	2.24
14	7	11	1.14
14	7	12	1.95
14	7	13	1.41
14	7	14	1.63
14	7	15	2.28
14	7	16	3.54
14	7	17	2.37
14	7	18	7.03
14	7	19	2.62
14	7	20	3.4
14	7	21	7.68
14	7	22	1.91
14	7	23	15.14
14	7	24	11.72
14	7	25	12.59
14	8	1	5.45
14	8	2	7.37
14	8	3	29.47
14	8	4	31.99
14	8	5	5.55
14	8	6	16.05
14	8	7	22.61
14	8	8	7.75
14	8	9	1.6
14	8	10	3.82
14	8	11	2.39
14	8	12	14.3
14	8	13	2.22
14	8	14	2.66
14	8	15	12.78
14	8	16	4.66
14	8	17	3.79
14	8	18	2.3
14	8	19	1.77
14	8	20	10.75
14	8	21	2.72
14	8	22	1.64
14	8	23	5.85
14	8	24	4.54
[truncated: 201 more rows]
