# Supplementary material for: Underwater caustics disrupt prey detection by a reef fish
Source: Proc Biol Sci. 2020 Apr 1;287(1924):20192453. doi: 10.1098/rspb.2019.2453 (PMC7209061; doi:10.1098/rspb.2019.2453)
Supplement: Data file read me [file rspb20192453supp6.txt]

Key to data from Matchette et al. 
Underwater caustics disrupt prey detection by a reef fish
Data file is:	Matchette_et_al_data.txt
Format:	Tab-delimited text
Created	20/10/2019
Description of variables (columns):
Fish	Numerical ID of the test animal (11 levels, 2 to 15)
Treatment	Categorical variable denoting the treatment (8 levels, 1 to 8: "Fine Diffuse Static", "Fine Diffuse Moving", "Fine Sharp Static", "Fine Sharp Moving", "Coarse Diffuse Static", "Coarse Diffuse Moving", "Coarse Sharp Static", "Coarse Sharp Moving")
Trial	Categorical variable denoting trial number (25 levels, 1 to 25)
AL	Attack latency (seconds)
